# Supplementary material for: Potential Antioxidative Activity of Homocysteine in Erythrocytes under Oxidative Stress
Source: Antioxidants (Basel). 2023 Jan 15;12(1):202. doi: 10.3390/antiox12010202 (PMC9855177; doi:10.3390/antiox12010202)
Supplement: Supplementary file 1 [file antioxidants-12-00202-s001.zip]

Archive with 1 entries (1 files):
- antioxidants-2102829-supplementary.pdf
